# Supplementary material for: The role of renal and liver function in clinical ctDNA testing
Source: PLoS One. 2025 Feb 25;20(2):e0319194. doi: 10.1371/journal.pone.0319194 (PMC11856342; doi:10.1371/journal.pone.0319194)
Supplement: S1 Text — S1 Table. Reference ranges for the laboratory tests. S2 Table. Number of patients for whom a specific laboratory test was available. S3 Table. Full log-log linear regression results for cfDNA. S4 Table. Full log-log linear regression results for ctDNA. S5 Table. Full binomial logistic regression results for ctDNA detection compared to laboratory test result. S6 Table. Full binomial logistic regression results for ctDNA detection compared to reference range category of laboratory test. S7 Table. Full binomial logistic regression results for ctDNA and cfDNA compared to low and high renal function. (XLSX) [file pone.0319194.s003.xlsx]

## Sheet: S1 Table Reference ranges
S1 Table Reference ranges for the laboratory tests
Analysis	NPU Code	Sex	Capital Region	Central Region	Southern Region	Unit
Potassium	NPU03230	male	3.5-4.4	3.5-4.6	3.5-4.4	mmol / L
Potassium	NPU03230	female	3.5-4.4	3.5-4.6	3.5-4.4	mmol / L
Sodium	NPU03429	male	137-144	137-145	137-145	mmol /L
Sodium	NPU03429	female	137-144	137-145	137-145	mmol /L
eGFR	DNK35302	male	>60	>60	>59	mL / min
eGFR	DNK35302	female	>60	>60	>59	mL / min
Creatinine	NPU18016	male	65-105	65-105	65-105	umol / L
Creatinine	NPU18016	female	45-90	45-90	45-90	umol / L
Bilirubin	NPU01370	male	5-25	5-25	5-25	umol / mL
Bilirubin	NPU01370	female	5-25	5-25	5-25	umol / mL
Alanine Transaminase	NPU19651	male	10-70	10-70	10-70	U / L
Alanine Transaminase	NPU19651	female	10-40	10-40	10-40	U / L
Alkaline Phosphatase	NPU27783	male	35-105	35-105	35-105	U / L
Alkaline Phosphatase	NPU27783	female	35-105	35-105	35-105	U / L

## Sheet: S2 Table No of patients tested
S2 Table Number of patients for whom a specific laboratory test was available
	Capital Region	Central Region	Southern Region	Total	Group
Total patients enrolled, n	75	587	184	846
Sodium, n (%)	75 ( 100 % )	586 ( 99.8 % )	184 ( 100 % )	845 ( 99.9 % )	Renal
Potassiumn, n (%)	75 ( 100 % )	585 ( 99.7 % )	184 ( 100 % )	844 ( 99.8 % )	Renal
eGFR, n (%)	75 ( 100 % )	530 ( 90.3 % )	184 ( 100 % )	789 ( 93.3 % )	Renal
Creatinine, n (%)	0	587 ( 100 % )	184 ( 100 % )	771 ( 91.1 % )	Renal
Bilirubin, n (%)	68 ( 90.7 % )	338 ( 57.6 % )	123 ( 66.8 % )	529 ( 62.5 % )	Liver
Alanine Transaminase, n (%)	68 ( 90.7 % )	140 ( 23.9 % )	123 ( 66.8 % )	331 ( 39.1 % )	Liver
Alkaline Phosphatase, n (%)	0	156 ( 26.6 % )	126 ( 68.5 % )	282 ( 33.3 % )	Liver

## Sheet: S3 Table Linear log-log cfDNA
S3 Table Full linear log-log regression results for cfDNA level compared to laboratory test results
Sodium
Term	Slope	2.5 %	97.5 %	Standard error	p value
(Intercept)	0.26273	0.00034	201.052	3.37978	0.692656
log10 ( Laboratory test result )	6.43882	0.29428	140.88	1.57051	0.236253
stage_pT2	1.29895	0.82132	2.05436	0.23332	0.262814
stage_pT3	1.24611	0.79669	1.94904	0.22768	0.334317
stage_pT4	1.33072	0.84688	2.09098	0.23002	0.214753
stage_pN1	0.97361	0.90944	1.04231	0.0347	0.441291
stage_pN1c	0.98362	0.74103	1.30564	0.14415	0.908846
stage_pN2	0.88471	0.8057	0.97148	0.04762	0.0103895
Age_At_Sample_date	1.00552	1.00273	1.00831	0.00141	0.000110486
R = 0.02498311813
Potassium
Term	Slope	2.5 %	97.5 %	Standard error	p value
(Intercept)	22.33	11.9516	41.7205	0.31815	9.84817e-21
log10 ( Laboratory test result )	0.44538	0.22105	0.89735	0.35656	0.023724
stage_pT2	1.34143	0.8495	2.11822	0.23253	0.20709
stage_pT3	1.29441	0.82858	2.02213	0.22706	0.25628
stage_pT4	1.37575	0.87681	2.15862	0.22928	0.164746
stage_pN1	0.97417	0.91015	1.0427	0.0346	0.449891
stage_pN1c	0.99175	0.74766	1.31552	0.1438	0.954061
stage_pN2	0.89034	0.81094	0.97751	0.04754	0.0148986
Age_At_Sample_date	1.00541	1.00265	1.00817	0.0014	0.000126159
R = -0.09701266505
Creatinine
Term	Slope	2.5 %	97.5 %	Standard error	p value
(Intercept)	15.3	7.58547	30.8604	0.35704	1.24932e-13
log10 ( Laboratory test result )	0.94256	0.71621	1.24045	0.13976	0.672298
stage_pT2	1.35649	0.85177	2.16031	0.23681	0.198543
stage_pT3	1.26097	0.80224	1.98199	0.23013	0.314168
stage_pT4	1.35594	0.85844	2.14175	0.23263	0.1912
stage_pN1	0.96597	0.89957	1.03727	0.03624	0.339927
stage_pN1c	0.96202	0.72187	1.28205	0.14614	0.791156
stage_pN2	0.88287	0.80003	0.97428	0.05014	0.013318
Age_At_Sample_date	1.00605	1.00311	1.009	0.00149	6.076e-05
R = 0.04136281072
eGFR
Term	Slope	2.5 %	97.5 %	Standard error	p value
(Intercept)	14.4229	6.3731	32.6404	0.41564	3.31057e-10
log10 ( Laboratory test result )	0.98578	0.72648	1.33763	0.15533	0.926565
stage_pT2	1.30813	0.84167	2.03311	0.22441	0.231939
stage_pT3	1.26108	0.81991	1.93962	0.2191	0.290255
stage_pT4	1.35801	0.87889	2.09831	0.22143	0.167628
stage_pN1	0.96402	0.89959	1.03307	0.0352	0.298479
stage_pN1c	0.97206	0.73984	1.27719	0.13893	0.838488
stage_pN2	0.87803	0.79665	0.96772	0.0495	0.00887204
Age_At_Sample_date	1.0057	1.00266	1.00875	0.00154	0.000254434
R = -0.1125711678
Bilirubin
Term	Slope	2.5 %	97.5 %	Standard error	p value
(Intercept)	8.72647	4.15178	18.3418	0.37753	2.26393e-08
log10 ( Laboratory test result )	1.30841	1.09565	1.56249	0.09019	0.00310567
stage_pT2	1.72261	0.87589	3.38785	0.34375	0.11464
stage_pT3	1.76497	0.90857	3.42861	0.33748	0.093284
stage_pT4	2.00144	1.02891	3.89321	0.33816	0.0410159
stage_pN1	0.94515	0.86236	1.03589	0.04659	0.226907
stage_pN1c	0.95104	0.68327	1.32376	0.16806	0.765369
stage_pN2	0.87641	0.77057	0.99679	0.06541	0.0445832
Age_At_Sample_date	1.00437	1.00069	1.00807	0.00187	0.0201836
R = 0.1476428128
Alkaline phosphatase
Term	Slope	2.5 %	97.5 %	Standard error	p value
(Intercept)	5.3974	2.20426	13.2162	0.45386	0.000270905
log10 ( Laboratory test result )	1.45755	1.08944	1.95004	0.14753	0.011479
stage_pT2	1.73048	0.88046	3.40116	0.34245	0.111034
stage_pT3	1.77996	0.93839	3.37624	0.32444	0.0772191
stage_pT4	1.88924	0.99382	3.59142	0.32556	0.0522282
stage_pN1	0.98036	0.8783	1.09427	0.05571	0.722178
stage_pN1c	1.04144	0.75461	1.43731	0.16328	0.803871
stage_pN2	0.93457	0.80825	1.08063	0.07359	0.359069
Age_At_Sample_date	1.00365	0.99913	1.00819	0.00229	0.112864
R = 0.1892151905
Alanine transaminase
Term	Slope	2.5 %	97.5 %	Standard error	p value
(Intercept)	9.01061	3.88482	20.8996	0.42662	6.20261e-07
log10 ( Laboratory test result )	1.12295	0.88161	1.43035	0.12269	0.345764
stage_pT2	1.69152	0.87561	3.26771	0.33389	0.117039
stage_pT3	1.7929	0.94929	3.3862	0.32244	0.071714
stage_pT4	1.85577	0.98124	3.50971	0.32313	0.0571358
stage_pN1	1.02395	0.91999	1.13967	0.05429	0.663287
stage_pN1c	1.10734	0.80457	1.52404	0.16196	0.529736
stage_pN2	0.97284	0.8487	1.11514	0.06922	0.691266
Age_At_Sample_date	1.00365	0.99885	1.00848	0.00243	0.135663
R = 0.02232967482

## Sheet: S4 Table Linear log-log ctDNA
S4 Table Full linear log-log regression results for ctDNA level compared to laboratory test result
Sodium
Term	Estimate	CI 2.5 %	CI 97.5 %	Standard error	p value
(Intercept)	0.26273	0.00034	201.052	3.37978	0.692656
log10 ( Laboratory test result )	6.43882	0.29428	140.88	1.57051	0.236253
stage_pT2	1.29895	0.82132	2.05436	0.23332	0.262814
stage_pT3	1.24611	0.79669	1.94904	0.22768	0.334317
stage_pT4	1.33072	0.84688	2.09098	0.23002	0.214753
stage_pN1	0.97361	0.90944	1.04231	0.0347	0.441291
stage_pN1c	0.98362	0.74103	1.30564	0.14415	0.908846
stage_pN2	0.88471	0.8057	0.97148	0.04762	0.0103895
Age_At_Sample_date	1.00552	1.00273	1.00831	0.00141	0.000110486
R = -0.09298561419
Potassium
Term	Estimate	CI 2.5 %	CI 97.5 %	Standard error	p value
(Intercept)	22.33	11.9516	41.7205	0.31815	9.84817e-21
log10 ( Laboratory test result )	0.44538	0.22105	0.89735	0.35656	0.023724
stage_pT2	1.34143	0.8495	2.11822	0.23253	0.20709
stage_pT3	1.29441	0.82858	2.02213	0.22706	0.25628
stage_pT4	1.37575	0.87681	2.15862	0.22928	0.164746
stage_pN1	0.97417	0.91015	1.0427	0.0346	0.449891
stage_pN1c	0.99175	0.74766	1.31552	0.1438	0.954061
stage_pN2	0.89034	0.81094	0.97751	0.04754	0.0148986
Age_At_Sample_date	1.00541	1.00265	1.00817	0.0014	0.000126159
R = -0.02382155455
Creatinine
Term	Estimate	CI 2.5 %	CI 97.5 %	Standard error	p value
(Intercept)	15.3	7.58547	30.8604	0.35704	1.24932e-13
log10 ( Laboratory test result )	0.94256	0.71621	1.24045	0.13976	0.672298
stage_pT2	1.35649	0.85177	2.16031	0.23681	0.198543
stage_pT3	1.26097	0.80224	1.98199	0.23013	0.314168
stage_pT4	1.35594	0.85844	2.14175	0.23263	0.1912
stage_pN1	0.96597	0.89957	1.03727	0.03624	0.339927
stage_pN1c	0.96202	0.72187	1.28205	0.14614	0.791156
stage_pN2	0.88287	0.80003	0.97428	0.05014	0.013318
Age_At_Sample_date	1.00605	1.00311	1.009	0.00149	6.076e-05
R = 0.008019214221
eGFR
Term	Estimate	CI 2.5 %	CI 97.5 %	Standard error	p value
(Intercept)	14.4229	6.3731	32.6404	0.41564	3.31057e-10
log10 ( Laboratory test result )	0.98578	0.72648	1.33763	0.15533	0.926565
stage_pT2	1.30813	0.84167	2.03311	0.22441	0.231939
stage_pT3	1.26108	0.81991	1.93962	0.2191	0.290255
stage_pT4	1.35801	0.87889	2.09831	0.22143	0.167628
stage_pN1	0.96402	0.89959	1.03307	0.0352	0.298479
stage_pN1c	0.97206	0.73984	1.27719	0.13893	0.838488
stage_pN2	0.87803	0.79665	0.96772	0.0495	0.00887204
Age_At_Sample_date	1.0057	1.00266	1.00875	0.00154	0.000254434
R = -0.02416172043
Bilirubin
Term	Estimate	CI 2.5 %	CI 97.5 %	Standard error	p value
(Intercept)	8.72647	4.15178	18.3418	0.37753	2.26393e-08
log10 ( Laboratory test result )	1.30841	1.09565	1.56249	0.09019	0.00310567
stage_pT2	1.72261	0.87589	3.38785	0.34375	0.11464
stage_pT3	1.76497	0.90857	3.42861	0.33748	0.093284
stage_pT4	2.00144	1.02891	3.89321	0.33816	0.0410159
stage_pN1	0.94515	0.86236	1.03589	0.04659	0.226907
stage_pN1c	0.95104	0.68327	1.32376	0.16806	0.765369
stage_pN2	0.87641	0.77057	0.99679	0.06541	0.0445832
Age_At_Sample_date	1.00437	1.00069	1.00807	0.00187	0.0201836
R = -0.09626736617
Alkaline phosphatase
Term	Estimate	CI 2.5 %	CI 97.5 %	Standard error	p value
(Intercept)	5.3974	2.20426	13.2162	0.45386	0.000270905
log10 ( Laboratory test result )	1.45755	1.08944	1.95004	0.14753	0.011479
stage_pT2	1.73048	0.88046	3.40116	0.34245	0.111034
stage_pT3	1.77996	0.93839	3.37624	0.32444	0.0772191
stage_pT4	1.88924	0.99382	3.59142	0.32556	0.0522282
stage_pN1	0.98036	0.8783	1.09427	0.05571	0.722178
stage_pN1c	1.04144	0.75461	1.43731	0.16328	0.803871
stage_pN2	0.93457	0.80825	1.08063	0.07359	0.359069
Age_At_Sample_date	1.00365	0.99913	1.00819	0.00229	0.112864
R = 0.156881441
Alanine transaminase
Term	Estimate	CI 2.5 %	CI 97.5 %	Standard error	p value
(Intercept)	9.01061	3.88482	20.8996	0.42662	6.20261e-07
log10 ( Laboratory test result )	1.12295	0.88161	1.43035	0.12269	0.345764
stage_pT2	1.69152	0.87561	3.26771	0.33389	0.117039
stage_pT3	1.7929	0.94929	3.3862	0.32244	0.071714
stage_pT4	1.85577	0.98124	3.50971	0.32313	0.0571358
stage_pN1	1.02395	0.91999	1.13967	0.05429	0.663287
stage_pN1c	1.10734	0.80457	1.52404	0.16196	0.529736
stage_pN2	0.97284	0.8487	1.11514	0.06922	0.691266
Age_At_Sample_date	1.00365	0.99885	1.00848	0.00243	0.135663
R = -0.1488656885

## Sheet: S5 Table Logistic continous
S5 Table Full binomial logistic regression results for ctDNA detection compared to laboratory test result
Sodium
Term	OR	CI 2.5 %	CI 97.5 %	Standard error	p value
(Intercept)	15.0112	0.00805	30870.2	3.86092	0.482933
Laboratory_test_result	0.9559	0.90698	1.00636	0.02648	0.0885175
Stage_pT2	11.4116	3.17765	73.2314	0.76066	0.00137111
Stage_pT3	29.3209	8.77054	182.171	0.73431	4.21224e-06
Stage_pT4	30.8999	8.42957	200.627	0.7695	8.25699e-06
Stage_pN1	1.54456	1.06499	2.26188	0.19188	0.023469
Stage_pN1c	3.68434	0.55494	73.1727	1.12725	0.247323
Stage_pN2	1.25657	0.7694	2.0862	0.25374	0.368077
Age_At_Sample_date	1.01064	0.99574	1.02576	0.00756	0.161854
AUC = 0.6303149282
Potassium
Term	OR	CI 2.5 %	CI 97.5 %	Standard error	p value
(Intercept)	0.02661	0.00214	0.25469	1.19938	0.00249755
Laboratory_test_result	0.97927	0.65642	1.46036	0.20374	0.918113
Stage_pT2	11.3353	3.15982	72.7032	0.76024	0.001405
Stage_pT3	29.2329	8.75438	181.528	0.73389	4.24096e-06
Stage_pT4	30.6959	8.38163	199.217	0.76916	8.5161e-06
Stage_pN1	1.52686	1.05384	2.23353	0.19134	0.0269813
Stage_pN1c	3.66282	0.55765	72.3227	1.12216	0.247311
Stage_pN2	1.23998	0.75999	2.05665	0.25323	0.395665
Age_At_Sample_date	1.01238	0.9976	1.02739	0.00749	0.100733
AUC = 0.6291820521
Creatinine
Term	OR	CI 2.5 %	CI 97.5 %	Standard error	p value
(Intercept)	0.04846	0.0061	0.25248	0.91675	0.000960001
Laboratory_test_result	0.99511	0.98819	1.00206	0.00354	0.16649
Stage_pT2	10.2481	2.79631	66.3714	0.76814	0.00244955
Stage_pT3	28.7963	8.54821	179.475	0.73695	5.12356e-06
Stage_pT4	32.9224	8.77862	216.26	0.77858	7.19413e-06
Stage_pN1	1.5431	1.04709	2.29871	0.20028	0.0303148
Stage_pN1c	3.36712	0.50951	66.6861	1.12483	0.280443
Stage_pN2	1.18738	0.70953	2.02412	0.26655	0.519355
Age_At_Sample_date	1.0088	0.99289	1.02494	0.00809	0.278532
AUC = 0.6370803698
eGFR
Term	OR	CI 2.5 %	CI 97.5 %	Standard error	p value
(Intercept)	0.00813	0.00066	0.07751	1.19764	5.85798e-05
Laboratory_test_result	1.00813	0.9964	1.01992	0.00594	0.173178
Stage_pT2	11.7466	3.27037	75.3886	0.76074	0.00120201
Stage_pT3	30.8384	9.21305	191.709	0.73478	3.06522e-06
Stage_pT4	38.7476	10.3438	254.561	0.77849	2.63182e-06
Stage_pN1	1.50087	1.0121	2.251	0.20357	0.0460856
Stage_pN1c	3.35528	0.50429	66.6592	1.12773	0.28308
Stage_pN2	1.2072	0.70444	2.11209	0.2791	0.49988
Age_At_Sample_date	1.01894	1.00139	1.03691	0.00888	0.0345556
AUC = 0.6423676245
Billirubin
Term	OR	2.5 %	97.5 %	Standard error	p value
(Intercept)	0.01242	0.00055	0.105	1.23957	0.000399752
Laboratory_test_result	0.99331	0.96061	1.02793	0.01718	0.695945
Stage_pT2	16.7564	3.09022	312.988	1.06572	0.00816989
Stage_pT3	38.2455	7.76175	692.39	1.03368	0.000423037
Stage_pT4	42.386	7.70545	796.784	1.07181	0.00047264
Stage_pN1	1.58586	0.97158	2.64293	0.25459	0.0700962
Stage_pN1c	4.03912e+06	0	NA	691.135	0.98244
Stage_pN2	1.7987	0.88483	3.89903	0.37554	0.117989
Age_At_Sample_date	1.02052	1.00123	1.04031	0.00974	0.037095
AUC = 0.6497743542
Alkaline phosphatase
Term	OR	CI 2.5 %	CI 97.5 %	Standard error	p value
(Intercept)	0.08017	0.00256	1.2068	1.49287	0.0909484
Laboratory_test_result	1.0069	0.99767	1.01838	0.00538	0.200771
Stage_pT2	6.20062	0.83778	129.639	1.17476	0.120373
Stage_pT3	18.4989	3.20653	351.212	1.08277	0.0070457
Stage_pT4	24.1033	3.47289	494.811	1.15542	0.005882
Stage_pN1	1.88024	0.97428	3.78348	0.34433	0.0666955
Stage_pN1c	4.3381e+06	0	NA	695.661	0.982473
Stage_pN2	2.55286	0.97297	7.78318	0.52245	0.0728289
Age_At_Sample_date	0.99567	0.96814	1.02327	0.01407	0.757634
AUC = 0.6622748979
Alanine transaminase
Term	OR	CI 2.5 %	CI 97.5 %	Standard error	p value
(Intercept)	0.0444	0.00155	0.58136	1.42764	0.0291393
Laboratory_test_result	0.98586	0.96902	0.99967	0.00785	0.0695359
Stage_pT2	11.6922	1.79429	233.698	1.1309	0.0296821
Stage_pT3	21.2956	3.93501	396.819	1.06345	0.0040272
Stage_pT4	27.9176	4.48277	549.096	1.11535	0.00283623
Stage_pN1	1.52962	0.84257	2.85014	0.30967	0.169911
Stage_pN1c	3.90268e+06	0	NA	701.302	0.982734
Stage_pN2	2.44131	1.07965	6.03022	0.43477	0.0400844
Age_At_Sample_date	1.01241	0.98625	1.03918	0.0133	0.35363
AUC = 0.6483944405

## Sheet: S6 Table Logistic ref-range
S6 Table Full binomial logistic regression results for ctDNA detection compared to reference range category of laboratory test
Sodium
Term	OR	CI 2.5 %	CI 97.5 %	Standard error	p value
(Intercept)	0.02485	0.00322	0.12359	0.89704	3.80281e-05
reference_range_status_Over	1.74256	0.36073	12.5546	0.85771	0.517319
reference_range_status_Under	1.15631	0.73682	1.84368	0.23332	0.533621
stage_pT2	11.3579	3.16453	72.8673	0.76044	0.00139643
stage_pT3	29.3566	8.78703	182.34	0.73408	4.1491e-06
stage_pT4	30.7844	8.40574	199.789	0.76915	8.36723e-06
stage_pN1	1.5337	1.058	2.24487	0.19163	0.0256305
stage_pN1c	3.73124	0.56816	73.6502	1.12194	0.240545
stage_pN2	1.2453	0.76299	2.0661	0.2534	0.386638
Age_At_Sample_date	1.01182	0.99693	1.02695	0.00756	0.120058
AUC = 0.6273466797
Potassium
Term	OR	CI 2.5 %	CI 97.5 %	Standard error	p value
(Intercept)	0.02466	0.0032	0.12253	0.89647	3.62643e-05
reference_range_status_Over	0.65016	0.31602	1.3613	0.36933	0.243714
reference_range_status_Under	0.72694	0.45485	1.16928	0.24015	0.184183
stage_pT2	11.5592	3.21904	74.1756	0.76063	0.00129221
stage_pT3	29.6715	8.87715	184.337	0.73425	3.88961e-06
stage_pT4	31.4789	8.58139	204.475	0.76982	7.44157e-06
stage_pN1	1.54529	1.06517	2.26388	0.19206	0.0234494
stage_pN1c	3.47403	0.5283	68.6211	1.12256	0.267276
stage_pN2	1.21807	0.74576	2.02226	0.25375	0.436921
Age_At_Sample_date	1.01278	0.99798	1.02784	0.00751	0.090715
AUC = 0.6386577387
Creatinine
Term	OR	CI 2.5 %	CI 97.5 %	Standard error	p value
(Intercept)	0.033	0.00413	0.1737	0.9214	0.00021375
reference_range_status_Over	0.67702	0.41245	1.11746	0.25356	0.123964
reference_range_status_Under	1.25368	0.66675	2.44491	0.32946	0.492561
stage_pT2	10.2475	2.79543	66.3766	0.76825	0.00245342
stage_pT3	28.9407	8.5853	180.439	0.73723	5.001e-06
stage_pT4	33.5554	8.93809	220.535	0.77899	6.48536e-06
stage_pN1	1.55429	1.0536	2.31784	0.20081	0.0280813
stage_pN1c	3.23705	0.4823	64.5977	1.13168	0.299277
stage_pN2	1.18115	0.70383	2.01877	0.26794	0.534357
Age_At_Sample_date	1.00909	0.99327	1.02513	0.00804	0.260328
AUC = 0.6423933144
eGFR
Term	OR	CI 2.5 %	CI 97.5 %	Standard error	p value
(Intercept)	0.02094	0.00261	0.11072	0.92439	2.88831e-05
reference_range_status_Under	0.85462	0.53654	1.37405	0.23935	0.511594
stage_pT2	11.4808	3.19875	73.6542	0.76044	0.00132935
stage_pT3	30.3002	9.05531	188.333	0.73465	3.42966e-06
stage_pT4	37.5451	10.0344	246.506	0.77801	3.16179e-06
stage_pN1	1.50624	1.01601	2.25839	0.20343	0.0440544
stage_pN1c	3.46094	0.52086	68.7234	1.12725	0.270727
stage_pN2	1.23283	0.72063	2.1537	0.27828	0.451961
Age_At_Sample_date	1.0148	0.99862	1.0313	0.0082	0.0733189
AUC = 0.6402005865
Billirubin
Term	OR	CI 2.5 %	CI 97.5 %	Standard error	p value
(Intercept)	0.01162	0.00052	0.09542	1.22763	0.000284688
reference_range_status_Over	1.5682	0.3463	11.0257	0.83716	0.590961
reference_range_status_Under	0.97685	0.55857	1.75264	0.29039	0.935704
stage_pT2	16.5001	3.04346	308.179	1.06565	0.00852162
stage_pT3	38.3231	7.761	694.265	1.03439	0.000423725
stage_pT4	42.4066	7.69059	797.844	1.07266	0.000476786
stage_pN1	1.58427	0.97037	2.64098	0.25471	0.0708499
stage_pN1c	4.0282e+06	0	NA	689.311	0.982397
stage_pN2	1.81644	0.89265	3.94037	0.37599	0.112403
Age_At_Sample_date	1.02054	1.00123	1.04037	0.00976	0.0371662
AUC = 0.6495798319
Alkaline phosphatase
Term	OR	CI 2.5 %	CI 97.5 %	Standard error	p value
(Intercept)	0.11907	0.00409	1.6232	1.44162	0.13991
reference_range_status_Over	1.70656	0.73448	4.46291	0.45382	0.238901
reference_range_status_Under	3.2446e+06	0	NA	1455.4	0.991781
stage_pT2	6.2233	0.83971	130.194	1.1753	0.119803
stage_pT3	17.4753	3.02615	331.948	1.0832	0.00826516
stage_pT4	23.1143	3.31707	475.453	1.15717	0.00664958
stage_pN1	1.7981	0.93526	3.60047	0.34207	0.0863052
stage_pN1c	4.42334e+06	0	NA	702.811	0.982629
stage_pN2	2.59256	0.99315	7.87396	0.52016	0.0670322
Age_At_Sample_date	0.99752	0.9701	1.02508	0.014	0.859011
AUC = 0.661037915
Alanine transaminase
Term	OR	CI 2.5 %	CI 97.5 %	Standard error	p value
(Intercept)	0.02571	0.00094	0.31008	1.39524	0.00869537
reference_range_status_Over	0.45797	0.11728	1.76984	0.67408	0.246647
reference_range_status_Under	1.29062	0.42308	4.80731	0.60409	0.672787
stage_pT2	11.8603	1.80975	237.808	1.13359	0.0291286
stage_pT3	22.1286	4.05321	413.919	1.06705	0.00370469
stage_pT4	26.5728	4.27238	522.293	1.11473	0.00325768
stage_pN1	1.59504	0.88086	2.96697	0.30859	0.130279
stage_pN1c	3.95929e+06	0	NA	700.457	0.982697
stage_pN2	2.53031	1.12078	6.24192	0.43408	0.0324632
Age_At_Sample_date	1.01532	0.98943	1.04192	0.01314	0.247297
AUC = 0.6484144101

## Sheet: S7 Table Low vs High eGFR
S7 Table Full binomial logistic regression results for cfDNA and ctDNA level compared to low and normal eGFR
cfDNA level predicting low eGFR age corrected
Term	OR	CI 2.5 %	CI 97.5 %	Standard error	p value
(Intercept)	0	0	1e-05	2.02232	8.60518e-15
log10 ( cfDNA GE per mL )	1.37956	0.68027	2.76986	0.35733	0.367873
StagepN1	0.62506	0.31584	1.16559	0.33098	0.155684
StagepN1c	0	NA	747610617601040	506.284	0.977548
StagepN2	0.3374	0.09171	0.96182	0.58718	0.0642641
StagepT2	5.94245	0.96266	115.934	1.10895	0.108048
StagepT3	5.41077	1.03473	99.8755	1.05355	0.10903
StagepT4	9.71076	1.60676	188.411	1.10313	0.0393296
Age_at_sample_date	1.16262	1.12393	1.20607	0.01797	5.00987e-17
AUC = 0.8092911494
ctDNA level predicting low eGFR age corrected
Term	OR	CI 2.5%	CI 97.5 %	Standard error	p value
(Intercept)	0	NA	9.99559e+99	1683.05	0.987401
log10 ( ctDNA GE per mL )	0.80237	0.51707	1.22439	0.21911	0.31493
StagepN1	0.58885	0.25461	1.25412	0.40326	0.189104
StagepN1c	0	NA	1.74293e+36	951.611	0.987265
StagepN2	0.1712	0.02396	0.71126	0.8321	0.033918
StagepT2	522219	0	NA	1683.05	0.993759
StagepT3	416188	0	NA	1683.05	0.993866
StagepT4	950938	0	NA	1683.05	0.993474
Age_at_sample_date	1.17398	1.12303	1.23358	0.02389	1.89866e-11
AUC = 0.7974403321
cfDNA level predicting low eGFR without age
Term	OR	CI 2.5%	CI 97.5 %	Standard error	p value
(Intercept)	0.00186	6e-05	0.02789	1.48334	2.25562e-05
log10 ( cfDNA GE per mL )	2.40963	1.26349	4.5655	0.32695	0.00714613
StagepN1	0.44787	0.23423	0.79926	0.31103	0.00980833
StagepN1c	0	NA	1.69878e+18	584.667	0.980794
StagepN2	0.24235	0.07019	0.63228	0.54751	0.00963152
StagepT2	4.54818	0.81419	85.3959	1.07221	0.15774
StagepT3	6.07438	1.27266	108.978	1.02408	0.0781279
StagepT4	11.6768	2.1282	218.646	1.06862	0.0214599
AUC = 0.6521358964
ctDNA level predicting low eGFR without age
Term	OR	CI 2.5%	CI 97.5 %	Standard error	p value
(Intercept)	0		3.61083e+106	1665.88	0.992665
log10 ( ctDNA GE per mL )	0.99754	0.67073	1.4641	0.19857	0.990108
StagepN1	0.43673	0.19923	0.87056	0.37275	0.0262487
StagepN1c	0		1.99064e+41	1062.51	0.988621
StagepN2	0.15629	0.02433	0.55495	0.75953	0.0145381
StagepT2	914238	0	NA	1665.88	0.993426
StagepT3	900362	0	NA	1665.88	0.993433
StagepT4	1.96049e+06	0	NA	1665.88	0.993061
AUC = 0.5174301
